# Supplementary material for: Ultrasensitive detection of nucleic acids using deformed graphene channel field effect biosensors
Source: Nat Commun. 2020 Mar 24;11:1543. doi: 10.1038/s41467-020-15330-9 (PMC7093535; doi:10.1038/s41467-020-15330-9)
Supplement: Supplementary file 3 — Source Data [file 41467_2020_15330_MOESM3_ESM.xlsx]

## Sheet: Fig. 1f
Crumpled	pH3	pH4	pH5	pH6	pH7	pH8	pH9	pH10	pH11
Sample 1	0.00142763	0.0290449	0.0536599	0.0881588	0.116033	0.133522	0.169805	0.200353	0.241706
Sample 2	-0.00272628	0.0289256	0.0508824	0.0769308	0.100555	0.126968	0.14841	0.166638	0.176795
Sample 3	-0.00282669	0.0264762	0.0554425	0.0837586	0.0999147	0.122208	0.159403	0.206472	0.23239
Sample 4	0.0114039	0.0091675	0.0407843	0.067234	0.0933311	0.138767	0.175112	0.18557	0.194487
Sample 5	0.00316619	0.0278856	0.0514563	0.0812234	0.116726	0.149869	0.178463	0.21215	0.21215
Average	0.00208896	0.0243	0.0504451	0.0794611	0.105312	0.134267	0.166239	0.194237	0.211506
Std.	0.00582488	0.00852196	0.00569768	0.007955	0.0104942	0.0107579	0.0123032	0.0183355	0.0266601
Flat	pH3	pH4	pH5	pH6	pH7	pH8	pH9	pH10	pH11
Sample 1	-0.00306775	0.0206701	0.035217	0.0558292	0.067354	0.0798715	0.0959544	0.0994785	0.128145
Sample 2	-0.00240641	0.020567	0.031139	0.0532691	0.0650538	0.0828426	0.0881387	0.0972857	0.0893748
Sample 3	0.00384446	0.00688479	0.0166208	0.0272881	0.0419238	0.0543895	0.0702146	0.0767284	0.0966911
Sample 4	0.000426537	0.0168843	0.0354183	0.0536279	0.0704665	0.0829918	0.0846426	0.0886282	0.087327
Sample 5	-0.00118453	0.0168764	0.0348926	0.0515346	0.0650917	0.0723712	0.0758882	0.0792259	0.0792259
Average	-0.000477538	0.0163765	0.0306575	0.0483098	0.0619779	0.0744933	0.0829677	0.0882693	0.0961528
Std.	0.00275801	0.00562573	0.0080413	0.0118504	0.0114267	0.0120367	0.0101361	0.0102719	0.0189352

## Sheet: Fig. 2c
Flat	2 aM	20 aM	200 aM	2 fM	20 fM	200 fM	2 pM	20 pM	200 pM	2 nM	20 nM	200 nM	2 µM
Sample 1	0.021	0.006	0.006	0.004	0.006	0	0	-0.014	-0.029	-0.041	-0.046	-0.052	-0.054
Sample 2	0	0	0	0	0	0	-0.014	-0.021	-0.035	-0.05	-0.07	-0.074	-0.089
Sample 3	0	-0.006	-0.006	-0.004	-0.006	-0.017	-0.027	-0.035	-0.062	-0.07	-0.087	-0.095	-0.095
Average	0.007	0	0	0	0	-0.00566667	-0.0136667	-0.0233333	-0.042	-0.0536667	-0.0676667	-0.0736667	-0.0793333
Std.	0.0121244	0.006	0.006	0.004	0.006	0.00981495	0.0135031	0.0106927	0.0175784	0.0148436	0.0205994	0.0215019	0.0221435
Crumpled
Sample 1	-0.023	-0.041	-0.042	-0.055	-0.056	-0.073	-0.085	-0.087	-0.103	-0.114	-0.124	-0.139	-0.161
Sample 2	-0.019	-0.039	-0.039	-0.048	-0.051	-0.06	-0.074	-0.105	-0.108	-0.13	-0.145	-0.155	-0.192
Sample 3	-0.021	-0.043	-0.049	-0.06	-0.067	-0.08	-0.097	-0.118	-0.132	-0.145	-0.165	-0.192	-0.211
Average	-0.021	-0.041	-0.0433333	-0.0543333	-0.058	-0.071	-0.0853333	-0.103333	-0.114333	-0.129667	-0.144667	-0.162	-0.188
Std.	0.002	0.002	0.0051316	0.00602771	0.00818535	0.0101489	0.0115036	0.0155671	0.0155027	0.0155027	0.020502	0.0271846	0.0252389

## Sheet: Fig. 2f
Flat	2 aM	20 aM	200 aM	2 fM	20 fM	200 fM	2 pM	20 pM	200 pM	2 nM	20 nM	200 nM	2 µM
Sample 1	0	-0.007	-0.007	-0.007	-0.007	-0.009	-0.02	-0.034	-0.047	-0.06	-0.07	-0.074	-0.074
Sample 2	0	-0.007	-0.011	-0.011	-0.011	-0.012	-0.027	-0.04	-0.057	-0.074	-0.087	-0.087	-0.091
Sample 3	0	-0.003	-0.003	-0.003	-0.003	-0.006	-0.013	-0.027	-0.044	-0.054	-0.06	-0.07	-0.074
Average	0	-0.00566667	-0.007	-0.007	-0.007	-0.009	-0.02	-0.0336667	-0.0493333	-0.0626667	-0.0723333	-0.077	-0.0796667
Std.	0	0.0023094	0.004	0.004	0.004	0.003	0.007	0.00650641	0.00680686	0.0102632	0.0136504	0.00888819	0.00981495
Crumpled
Sample 1	-0.002	-0.01	-0.013	-0.02	-0.03	-0.047	-0.05	-0.057	-0.062	-0.085	-0.094	-0.09	-0.107
Sample 2	-0.006	-0.013	-0.027	-0.04	-0.04	-0.058	-0.081	-0.081	-0.096	-0.105	-0.134	-0.134	-0.134
Sample 3	-0.002	-0.013	-0.013	-0.027	-0.04	-0.044	-0.054	-0.067	-0.083	-0.105	-0.107	-0.112	-0.121
Average	-0.00333333	-0.012	-0.0176667	-0.029	-0.0366667	-0.0496667	-0.0616667	-0.0683333	-0.0803333	-0.0983333	-0.111667	-0.112	-0.120667
Std.	0.0023094	0.00173205	0.0080829	0.0101489	0.0057735	0.00737111	0.0168622	0.0120554	0.0171561	0.011547	0.0204042	0.022	0.0135031
NC
Flat
Sample 1	0.002	0.003	0.002	0	-0.003	-0.001	-0.002	0	-0.003	-0.002	-0.002	0	-0.004
Sample 2	-0.004	-0.003	-0.003	-0.004	-0.005	-0.005	-0.01	-0.01	-0.008	-0.005	-0.006	-0.006	-0.008
Sample 3	0.005	-0.004	-0.009	-0.006	-0.008	-0.008	-0.008	-0.004	-0.009	-0.01	-0.006	-0.008	-0.011
Average	0.001	-0.00133333	-0.00333333	-0.00333333	-0.00533333	-0.00466667	-0.00666667	-0.00466667	-0.00666667	-0.00566667	-0.00466667	-0.00466667	-0.00766667
Std.	0.00458258	0.00378594	0.00550757	0.00305505	0.00251661	0.00351188	0.00416333	0.00503322	0.00321455	0.00404145	0.0023094	0.00416333	0.00351188
Crumpled
Sample 1	0.002	-0.002	-0.001	-0.004	-0.006	-0.003	-0.005	-0.004	-0.006	-0.004	-0.003	-0.007	-0.007
Sample 2	0.002	-0.004	-0.004	-0.006	-0.007	-0.01	-0.011	-0.007	-0.009	-0.01	-0.011	-0.009	-0.011
Sample 3	-0.004	-0.007	-0.005	-0.01	-0.01	-0.007	-0.007	-0.009	-0.008	-0.009	-0.01	-0.014	-0.012
Average	0	-0.00433333	-0.00333333	-0.00666667	-0.00766667	-0.00666667	-0.00766667	-0.00666667	-0.00766667	-0.00766667	-0.008	-0.01	-0.01
Std.	0.0034641	0.00251661	0.00208167	0.00305505	0.00208167	0.00351188	0.00305505	0.00251661	0.00152753	0.00321455	0.0043589	0.00360555	0.00264575

## Sheet: Fig. 2g
Flat	2 aM	20 aM	200 aM	2 fM	20 fM	200 fM	2 pM	20 pM	200 pM	2 nM	20 nM	200 nM	2 µM
Sample 1	0	0.007	0.007	0.007	0.007	0.009	0.02	0.034	0.047	0.06	0.07	0.074	0.074
Sample 2	0	0.007	0.011	0.011	0.011	0.012	0.027	0.04	0.057	0.074	0.087	0.087	0.091
Sample 3	0	0.003	0.003	0.003	0.003	0.006	0.013	0.027	0.044	0.054	0.06	0.07	0.074
Average	0	0.00566667	0.007	0.007	0.007	0.009	0.02	0.0336667	0.0493333	0.0626667	0.0723333	0.077	0.0796667
Std.	0	0.0023094	0.004	0.004	0.004	0.003	0.007	0.00650641	0.00680686	0.0102632	0.0136504	0.00888819	0.00981495
Crumpled
Sample 1	0.002	0.01	0.013	0.02	0.03	0.047	0.05	0.057	0.062	0.085	0.094	0.09	0.107
Sample 2	0.006	0.013	0.027	0.04	0.04	0.058	0.081	0.081	0.096	0.105	0.134	0.134	0.134
Sample 3	0.002	0.013	0.013	0.027	0.04	0.044	0.054	0.067	0.083	0.105	0.107	0.112	0.121
Average	0.00333333	0.012	0.0176667	0.029	0.0366667	0.0496667	0.0616667	0.0683333	0.0803333	0.0983333	0.111667	0.112	0.120667
Std.	0.0023094	0.00173205	0.0080829	0.0101489	0.0057735	0.00737111	0.0168622	0.0120554	0.0171561	0.011547	0.0204042	0.022	0.0135031

## Sheet: Fig. 2h
	600 zM	6 aM	60 aM	600 aM	6 fM	60 fM	600 fM	6 pM	60 pM	600 pM	6 nM	60 nM
Sample 1	-6	-14	-22	-32	-36	-40	-46	-54	-56	-60	-64	-68
Sample 2	-12	-16	-20	-20	-22	-26	-34	-40	-44	-50	-52	-54
Sample 3	-6	-12	-16	-18	-20	-28	-32	-42	-38	-42	-44	-52
Average	-0.008	-0.014	-0.0193333	-0.0233333	-0.026	-0.0313333	-0.0373333	-0.0453333	-0.046	-0.0506667	-0.0533333	-0.058
Std.	0.0034641	0.002	0.00305505	0.00757188	0.0087178	0.00757188	0.00757188	0.00757188	0.00916515	0.0090185	0.0100664	0.0087178
NC
Sample 1	2	4	0	10	4	-8	-4	0	-4	-2	-4	-6
Sample 2	0	0	0	2	2	2	4	4	4	6	6	8
Sample 3	0	0	2	0	2	4	4	2	4	6	6	6
Average	0.000666667	0.00133333	0.000666667	0.004	0.00266667	-0.000666667	0.00133333	0.002	0.00133333	0.00333333	0.00266667	0.00266667
Std.	0.0011547	0.0023094	0.0011547	0.0052915	0.0011547	0.0034291	0.0046188	0.002	0.0046188	0.0046188	0.0057735	0.00557188

## Sheet: Fig. 2i
	20a	200a	2f	20f	200f
Sample 1	0	0	-4	0	-4
Sample 2	-2	0	-4	-8	-8
Sample 3	4	0	2	0	-2
Average	0.666667	0	-2	-2.66667	-4.66667
Std.	3.05505	0	3.4641	4.6188	3.05505
NC
Sample 1	-4	-6	-12	-24	-44
Sample 2	-8	-20	-30	-36	-46
Sample 3	-4	-8	-10	-16	-20
Average	-5.33333	-11.3333	-17.3333	-25.3333	-36.6667
Std.	2.3094	7.57188	11.0151	10.0664	14.4684

## Sheet: Fig. 4h
Flat	10 fM	1 pico	100 pico	10 nM	1 µM
Sample 1	0	0.001	0.001	0	-0.001
Sample 2	0	-0.001	-0.001	-0.001	-0.006
Sample 3	0	-0.004	-0.002	-0.005	-0.015
Average	0	-0.00133333	-0.000666667	-0.002	-0.00733333
Std.	0	0.00251661	0.00152753	0.00264575	0.0070946
Crumpled
Sample 1	0.007	0.007	-0.01	-0.023	-0.025
Sample 2	0.004	0	-0.012	-0.023	-0.028
Sample 3	-0.012	-0.021	-0.023	-0.035	-0.037
Average	-0.000333333	-0.00466667	-0.015	-0.027	-0.03
Std.	0.0102144	0.0145717	0.007	0.0069282	0.006245

## Sheet: Fig. S7b
Crumpled	pH3	pH4	pH5	pH6	pH7	pH8	pH9	pH10	pH11
Sample 1	0.00142763	0.0290449	0.0536599	0.0881588	0.116033	0.133522	0.169805	0.200353	0.241706
Sample 2	-0.00272628	0.0289256	0.0508824	0.0769308	0.100555	0.126968	0.14841	0.166638	0.176795
Sample 3	-0.00282669	0.0264762	0.0554425	0.0837586	0.0999147	0.122208	0.159403	0.206472	0.23239
Sample 4	0.0114039	0.0091675	0.0407843	0.067234	0.0933311	0.138767	0.175112	0.18557	0.194487
Sample 5	0.00316619	0.0278856	0.0514563	0.0812234	0.116726	0.149869	0.178463	0.21215	0.21215
Average	0.00208896	0.0243	0.0504451	0.0794611	0.105312	0.134267	0.166239	0.194237	0.211506
Std.	0.00582488	0.00852196	0.00569768	0.007955	0.0104942	0.0107579	0.0123032	0.0183355	0.0266601
Flat	pH3	pH4	pH5	pH6	pH7	pH8	pH9	pH10	pH11
Sample 1	-0.00306775	0.0206701	0.035217	0.0558292	0.067354	0.0798715	0.0959544	0.0994785	0.128145
Sample 2	-0.00240641	0.020567	0.031139	0.0532691	0.0650538	0.0828426	0.0881387	0.0972857	0.0893748
Sample 3	0.00384446	0.00688479	0.0166208	0.0272881	0.0419238	0.0543895	0.0702146	0.0767284	0.0966911
Sample 4	0.000426537	0.0168843	0.0354183	0.0536279	0.0704665	0.0829918	0.0846426	0.0886282	0.087327
Sample 5	-0.00118453	0.0168764	0.0348926	0.0515346	0.0650917	0.0723712	0.0758882	0.0792259	0.0792259
Average	-0.000477538	0.0163765	0.0306575	0.0483098	0.0619779	0.0744933	0.0829677	0.0882693	0.0961528
Std.	0.00275801	0.00562573	0.0080413	0.0118504	0.0114267	0.0120367	0.0101361	0.0102719	0.0189352

## Sheet: Fig. S9
Flat	20 aM
Sample 1	-0.007
Sample 2	-0.007
Sample 3	-0.003
Average	-0.00566667
Std.	0.0023094
Crumpled
Sample 1	-0.01
Sample 2	-0.013
Sample 3	-0.013
Average	-0.012
Std.	0.00173205

## Sheet: Fig. S24
Crumpled	Dirac points					Mean	Standard deviation	Differrence of mean points	Differrence of mean points/1000	Standard deviation/1000		Flat	Dirac points					Mean	Standard deviation	Differrence of mean points	Differrence of mean points/1000	Standard deviation/1000
0.01X	589	462	548	632	625	571.2	69.5895	0	-3.33067e-17	0.0695895			308	488	448	470	389	420.6	73.1628	0	2.22045e-17	0.0731628
0.1X	477	378	439	496	505	459	51.8893	-112.2	-0.1122	0.0518893			239	424	361	402	343	353.8	71.7614	-66.8	-0.0668	0.0717614
1X	362	273	327	378	397	347.4	48.8907	-223.8	-0.2238	0.0488907			171	351	263	302	261	269.6	66.1725	-151	-0.151	0.0661725
5X	271	195	240	292	288	257.2	40.3572	-314	-0.314	0.0403572			101	264	184	212	172	186.6	59.5466	-234	-0.234	0.0595466
10X	235	130	201	249	255	214	51.4101	-357.2	-0.3572	0.0514101			82	224	160	189	129	156.8	54.6141	-263.8	-0.2638	0.0546141
